# Supplementary material for: Genome-wide identification and expression profiling of DnaJ gene family in Gossypium barbadense reveals candidate thermotolerance genes
Source: Front Plant Sci. 2026 Jan 20;16:1728216. doi: 10.3389/fpls.2025.1728216 (PMC12865410; doi:10.3389/fpls.2025.1728216)
Supplement: Supplementary Data Sheet 1 — Protein sequences of the GbdnaJ gene family. [file Supplementaryfile1.zip]

Archive with 8 entries (7 files):
- Supplementary Material/
- Supplementary Material/Data Sheet 1.PDF
- Supplementary Material/Data Sheet 2.PDF
- Supplementary Material/Data Sheet 3.PDF
- Supplementary Material/Table 1.DOCX
- Supplementary Material/Table 2.XLSX
- Supplementary Material/Table 3.XLSX
- Supplementary Material/Table 4.XLSX
