# Supplementary material for: Genome-wide identification and expression profiling of DnaJ gene family in Gossypium barbadense reveals candidate thermotolerance genes
Source: Front Plant Sci. 2026 Jan 20;16:1728216. doi: 10.3389/fpls.2025.1728216 (PMC12865410; doi:10.3389/fpls.2025.1728216)
Supplement: Supplementary Data Sheet 1 — Protein sequences of the GbdnaJ gene family. [file Supplementaryfile1.zip › Supplementary Material/Table 2.XLSX]

## Sheet: Gb40_差异基因_表达量
gene_name	gene_id	log2FoldChange	pvalue	padj	b_1huachangwen.clean	b_1huagaowen.clean	b_1leichangwen.clean	b_1leigaowen.clean	b_1yechangwen.clean	b_1yegaowen.clean	b_2huachangwen.clean	b_2huagaowen.clean	b_2leichangwen.clean	b_2leigaowen.clean	b_2yechangwen.clean	b_2yegaowen.clean	b_3huachangwen.clean	b_3huagaowen.clean	b_3leichangwen.clean	b_3leigaowen.clean	b_3yechangwen.clean	b_3yegaowen.clean
Gbar_A02G001960	GbDnaJ1	2.07859783094405	1.27541497550305e-17	5.63773112676908e-17	32.902	20.376	7.014	3.941	4.653	7.641	23.416	23.094	9.818	6.066	5.064	4.329	28.505	18.761	7.636	6.43	6.556	5.987
Gbar_A02G008020	GbDnaJ2	1.38169389291065	2.40305995859516e-07	5.18646587296749e-07	8.779	11.706	6.59	3.031	9.716	8.854	9.542	14.074	7.452	5.886	11.282	5.424	7.316	10.019	6.363	6.407	8.713	5.493
Gbar_A02G011450	GbDnaJ3	4.25675482832641	5.1763445404192e-21	2.77545864827643e-20	8.04	3.873	0.825	0.157	0.272	0.399	9.061	3.125	0.453	0.13	0.205	0.361	6.938	1.744	0.664	0.221	0.419	0.521
Gbar_A02G013750	GbDnaJ4	1.25176250062918	1.37201372689304e-06	4.4576405530864e-06	5.667	18.229	17.272	13.433	15.876	32.227	7.186	16.402	23.562	22.386	18.945	18.343	7.869	15.181	21.367	20.873	17.501	17.628
Gbar_A02G013750	GbDnaJ5	1.25176250062918	1.37201372689304e-06	4.4576405530864e-06	5.667	18.229	17.272	13.433	15.876	32.227	7.186	16.402	23.562	22.386	18.945	18.343	7.869	15.181	21.367	20.873	17.501	17.628
Gbar_A02G015410	GbDnaJ6	-1.47522	1.49418072871663e-10	3.88626679631314e-10	9.501	20.512	54.895	28.179	62.605	68.739	7.826	20.077	70.424	56.985	62.806	69.642	9.424	21.041	60.606	57.773	69.619	53.888
Gbar_D02G002390	GbDnaJ7	3.04959175815916	3.67877468012883e-18	1.67992915674687e-17	44.016	39.196	11.454	6.797	4.94	11.582	34.227	47.268	13.822	5.207	6.547	4.915	44.54	42.089	11.999	5.387	12.855	5.034
Gbar_D02G012940	GbDnaJ8	-0.804871	1.64048308930407e-05	3.00645681819761e-05	1.601	2.949	3.166	5.272	4.75	5.722	2.107	3.157	2.955	5.324	3.757	4.937	2.128	2.211	3.356	5.599	2.711	5.442
Gbar_D02G012940	GbDnaJ9	-0.804871	1.64048308930407e-05	3.00645681819761e-05	1.601	2.949	3.166	5.272	4.75	5.722	2.107	3.157	2.955	5.324	3.757	4.937	2.128	2.211	3.356	5.599	2.711	5.442
Gbar_D02G017820	GbDnaJ10	-0.594592	2.09814535805432e-05	0.00011548144122466	12.407	8.539	21.122	11.538	14.177	8.562	11.013	9.584	15.634	12.677	12.878	10.986	11.585	9.676	17.194	12.137	13.45	12.499
Gbar_D02G017820	GbDnaJ11	-0.594592	2.09814535805432e-05	0.00011548144122466	12.407	8.539	21.122	11.538	14.177	8.562	11.013	9.584	15.634	12.677	12.878	10.986	11.585	9.676	17.194	12.137	13.45	12.499
Gbar_D02G018080	GbDnaJ12	-1.39834	1.21106167762664e-07	4.43141836371965e-07	30.265	13.892	29.317	11.7	15.591	8.613	39.967	12.436	21.902	16.688	15.006	10.689	25.113	10.53	18.504	11.955	25.775	12.668
Gbar_D06G004970	GbDnaJ13	0.936150819938351	1.23665307858447e-05	2.29449757493765e-05	7.57	4.805	2.548	2.964	4.103	3.685	8.476	4.496	3.734	3.383	4.596	4.118	8.773	7.395	2.717	3.486	4.115	4.226
Gbar_D06G013330	GbDnaJ14	-0.731345	1.14258609407657e-06	3.74537847977531e-06	31.837	20.306	29.449	26.215	29.515	21.19	24.943	17.129	41.414	21.445	28.95	21.768	29.238	15.211	33.441	23.951	31.253	21.957
Gbar_D06G013330	GbDnaJ15	-0.731345	1.14258609407657e-06	3.74537847977531e-06	31.837	20.306	29.449	26.215	29.515	21.19	24.943	17.129	41.414	21.445	28.95	21.768	29.238	15.211	33.441	23.951	31.253	21.957
Gbar_D06G019300	GbDnaJ16	-1.13111	7.19844553939577e-10	8.7130411000733e-09	105.03	81.611	152.793	68.02	111.226	72.816	119.449	102.469	146.864	70.324	106.32	61.953	117.334	67.522	178.856	84.017	164.491	65.161
Gbar_D06G020350	GbDnaJ17	1.04789796571369	6.08012178961247e-13	1.84991450041696e-12	16.104	13.095	8.238	7.473	5.09	6.568	18.969	11.947	5.993	7.661	4.631	5.583	15.121	10.955	6.677	6.979	5.697	7.46
Gbar_D06G020350	GbDnaJ18	1.04789796571369	6.08012178961247e-13	1.84991450041696e-12	16.104	13.095	8.238	7.473	5.09	6.568	18.969	11.947	5.993	7.661	4.631	5.583	15.121	10.955	6.677	6.979	5.697	7.46
Gbar_A13G000950	GbDnaJ19	1.27549135003244	1.64270223176496e-30	1.2649439984708e-29	18.484	25.389	12.586	13.107	15.141	13.187	18.575	26.261	12.599	12.887	12.782	11.005	18.674	27.262	15.833	14.06	13.326	12.539
Gbar_A13G000950	GbDnaJ20	1.27549135003244	1.64270223176496e-30	1.2649439984708e-29	18.484	25.389	12.586	13.107	15.141	13.187	18.575	26.261	12.599	12.887	12.782	11.005	18.674	27.262	15.833	14.06	13.326	12.539
Gbar_A13G003220	GbDnaJ21	-3.1013	4.73139063855133e-08	1.80315361914908e-07	47.345	1.879	31.558	16.816	36.228	21.899	57.995	1.956	44.096	10.238	36.539	20.233	33.864	12.223	26.27	12.208	63.312	13.012
Gbar_A13G003220	GbDnaJ22	-3.1013	4.73139063855133e-08	1.80315361914908e-07	47.345	1.879	31.558	16.816	36.228	21.899	57.995	1.956	44.096	10.238	36.539	20.233	33.864	12.223	26.27	12.208	63.312	13.012
Gbar_A13G003220	GbDnaJ23	-3.1013	4.73139063855133e-08	1.80315361914908e-07	47.345	1.879	31.558	16.816	36.228	21.899	57.995	1.956	44.096	10.238	36.539	20.233	33.864	12.223	26.27	12.208	63.312	13.012
Gbar_D11G008390	GbDnaJ24	0.802450124060177	0.0087043253878576	0.0161229270997821	31.494	51.325	75.039	65.971	46.439	66.295	30.135	54.97	100.767	67.069	50.484	49.697	33.37	60.928	138.018	65.188	118.408	59.382
Gbar_D11G012080	GbDnaJ25	1.20713330433644	1.41240174896012e-05	8.08807927797089e-05	23.382	33.507	11.654	26.889	13.568	14.781	45.798	40.137	8.968	20.263	13.03	29.797	26.737	34.599	11.527	28.19	12.209	25.343
Gbar_D11G012080	GbDnaJ26	1.20713330433644	1.41240174896012e-05	8.08807927797089e-05	23.382	33.507	11.654	26.889	13.568	14.781	45.798	40.137	8.968	20.263	13.03	29.797	26.737	34.599	11.527	28.19	12.209	25.343
Gbar_D11G012090	GbDnaJ27	1.53654667800809	3.09902784724542e-08	2.8952870169903e-07	25.981	34.488	12.458	34.594	15.143	20.532	49.641	48.97	9.505	26.296	13.644	37.89	32.954	39.167	10.712	35.445	10.718	25.408
Gbar_D11G029420	GbDnaJ28	7.77665487128455	1.95047172758069e-202	4.78503909459022e-199	3.293	559.742	3.422	175.786	2.451	233.813	2.296	685.455	1.513	180.628	3.012	177.26	2.93	648.637	3.882	164.467	2.7	154.122
Gbar_D01G001910	GbDnaJ29	-0.80121	0.0130097338072142	0.0336139285290327	1.11	0.734	2.005	1.195	1.074	1.092	0.835	1.174	2.423	1.54	0.884	0.475	1.099	1.483	2.911	1.524	1.323	0.733
Gbar_D01G013360	GbDnaJ30	1.37629542436472	5.76783795583832e-11	2.91235616196563e-10	3.351	7.091	4.784	5.879	5.674	6.692	2.719	7.343	4.735	6.43	8.786	5.667	2.86	9.054	3.788	5.42	5.49	6.937
Gbar_D01G013360	GbDnaJ31	1.37629542436472	5.76783795583832e-11	2.91235616196563e-10	3.351	7.091	4.784	5.879	5.674	6.692	2.719	7.343	4.735	6.43	8.786	5.667	2.86	9.054	3.788	5.42	5.49	6.937
Gbar_D01G020500	GbDnaJ32	-2.79347	8.1274506630987e-08	1.72494992995974e-07	0.958	0.635	1.507	7.376	5.929	2.916	0.815	0.544	1.399	3.205	11.829	7.284	0.713	0.792	1.754	1.985	4.497	5.214
Gbar_D01G022320	GbDnaJ33	1.02720294197291	0.00021857741687145	0.0009474028544319	8.872	14.149	7.144	13.962	7.439	8.961	17.741	19.31	6.269	10.317	6.497	15.054	11.333	13.788	5.678	15.355	5.93	9.973
Gbar_D01G023610	GbDnaJ34	1.13154821312039	6.67550044347574e-25	4.37563893533243e-24	21.688	18.887	9.743	9.963	13.405	10.411	23.29	19.491	10.408	10.129	16.816	12.3	22.454	19.78	11.601	9.661	14.537	11.487
Gbar_A05G001160	GbDnaJ35	-0.969949	2.42128153676089e-11	1.26262229084115e-10	11.861	6.251	7.501	5.264	6.365	5.687	11.767	5.681	6.872	6.175	7.821	4.268	10.093	5.591	8.334	6.188	7.402	5.6
Gbar_A05G015830	GbDnaJ36	2.13283195485524	2.97875352224174e-15	1.04572190127768e-14	36.36	55.973	71.789	19.236	40.576	18.368	33.15	83.882	44.115	21.506	31.798	16.314	37.838	38.729	55.709	20.013	44.951	10.608
Gbar_A05G028270	GbDnaJ37	1.83889010558221	5.73647852758922e-40	6.75560155119017e-39	120.144	142.147	81.553	44.719	75.733	54.415	132.252	189.253	75.167	53.287	77.537	46.827	129.428	128.356	76.016	53.138	83.014	42.719
Gbar_A05G028270	GbDnaJ38	1.83889010558221	5.73647852758922e-40	6.75560155119017e-39	120.144	142.147	81.553	44.719	75.733	54.415	132.252	189.253	75.167	53.287	77.537	46.827	129.428	128.356	76.016	53.138	83.014	42.719
Gbar_A05G032380	GbDnaJ39	0.603601240574507	1.67075236131008e-09	4.29317494023176e-09	21.197	16.02	15.499	11.916	18.034	11.058	22.715	14.36	14.275	12.274	17.662	11.982	22.096	16.325	14.356	10.293	16.059	13.275
Gbar_A12G001440	GbDnaJ40	-2.36587	0.00299663312410707	0.00953678182524363	0.062	0	0.706	0	1.083	0.391	0.036	0.119	0.356	0.279	1.658	0.316	0.045	0.183	1.185	0.148	0.628	0.677
Gbar_A12G004210	GbDnaJ41	0.931269631143137	4.57639769881472e-11	1.23295231168786e-10	22.422	14.201	9.8	8.586	6.468	9.528	28.75	14.931	10.161	10.567	5.236	7.087	24.876	12.863	9.308	10.419	6.105	8.124
Gbar_A12G004210	GbDnaJ42	0.931269631143137	4.57639769881472e-11	1.23295231168786e-10	22.422	14.201	9.8	8.586	6.468	9.528	28.75	14.931	10.161	10.567	5.236	7.087	24.876	12.863	9.308	10.419	6.105	8.124
Gbar_A12G004210	GbDnaJ43	0.931269631143137	4.57639769881472e-11	1.23295231168786e-10	22.422	14.201	9.8	8.586	6.468	9.528	28.75	14.931	10.161	10.567	5.236	7.087	24.876	12.863	9.308	10.419	6.105	8.124
Gbar_A11G004790	GbDnaJ44	1.26305006808025	1.75936042211923e-06	5.65181838596624e-06	15.173	37.187	45.542	43.078	34.138	46.657	14.417	37.699	51.211	45.315	38.348	34.026	17.307	38.771	66.791	44.551	79.376	41.428
Gbar_A11G011530	GbDnaJ45	1.7128045907921	3.12248704836986e-06	2.04498083939593e-05	18.316	48.411	12.268	32.465	13.567	14.339	49.384	68.501	7.1	25.223	14.162	33.237	24.912	52.516	9.169	37.211	9.934	26.905
Gbar_A11G011540	GbDnaJ46	1.51214430036486	5.50438255892324e-09	5.78657061687193e-08	17.109	27.745	11.183	27.805	13.393	18.284	33.579	37.148	7.735	23.018	11.102	28.726	20.192	30.604	9.526	31.537	11.019	23.367
Gbar_A11G028930	GbDnaJ47	6.04389825724066	1.2009516411033e-96	1.66199389675968e-93	31.09	867.83	6.873	195.706	1.854	267.189	17.701	973.758	4.19	211.022	4.3	210.684	33.252	976.898	5.04	200.235	3.701	179.371
Gbar_A01G012710	GbDnaJ49	0.879970066528596	9.14334848716229e-13	2.96690196927267e-12	18.648	31.48	18.025	17.934	18.144	21.899	16.416	35.228	18.344	18.989	20.354	18.031	18.964	24.795	17.894	18.529	17.725	21.815
Gbar_A01G019400	GbDnaJ50	-3.99936	8.46559096756474e-13	2.55411077031362e-12	0.54	0.493	1.092	10.215	7.472	4.577	0.354	0.493	1.56	6.068	15.485	11.436	0.111	0.362	1.613	5.153	4.053	8.079
Gbar_A01G021240	GbDnaJ51	0.754390895333432	0.0106213555649593	0.0141565615289175	8.266	12.832	7.331	10.431	9.574	6.645	14.292	16.522	6.709	7.365	8.916	13.01	10.012	13.483	6.019	13.529	6.22	8.809
Gbar_A01G022540	GbDnaJ52	0.94011184974959	7.03202244794703e-12	1.99722315192652e-11	21.744	21.972	11.553	13.397	15.721	11.141	24.497	22.03	13.451	11.976	18.425	15.036	21.521	20.174	12.937	12.871	17.293	11.29
Gbar_A04G009610	GbDnaJ53	0.535037531054051	0.00029812966109536	0.00046559952743537	7.569	12.707	8.766	9.823	8.411	10.44	8.658	11.393	8.725	10.251	8.774	6.609	8.703	11.608	9.784	9.443	7.412	10.774
Gbar_A04G010450	GbDnaJ54	-3.43041	3.11554387609786e-15	1.09246448857038e-14	1.149	0.218	1.235	3.873	4.863	2.574	0.879	0.408	1.126	2.549	8.353	4.919	1.008	0.55	1.294	2.783	3.462	7.013
Gbar_A04G010450	GbDnaJ55	-3.43041	3.11554387609786e-15	1.09246448857038e-14	1.149	0.218	1.235	3.873	4.863	2.574	0.879	0.408	1.126	2.549	8.353	4.919	1.008	0.55	1.294	2.783	3.462	7.013
Gbar_A04G013400	GbDnaJ56	-4.04869	2.94104123710068e-21	3.09181686109852e-20	16.976	1.593	0.176	0.738	0.291	0.391	14.872	1.313	0.323	0.251	0.25	0.176	30.704	0.914	0.178	0.325	0.135	0.08
Gbar_D09G010880	GbDnaJ57	-2.77891	2.0197629027672e-17	6.22206868653832e-16	90.897	160.015	280.756	38.279	128.011	52.477	93.397	244.58	245.789	41.667	116.906	26.066	107.631	127.494	268.545	38.102	172.467	16.942
Gbar_D09G015870	GbDnaJ58	0.677358249176572	0.00058863440332175	0.00092518058231403	6.502	7.543	3.945	6.46	6.239	5.271	6.887	9.363	4.297	4.959	5.645	9.199	6.232	7.633	3.483	5.757	5.855	6.734
Gbar_A09G011130	GbDnaJ59	-2.18076	8.79395109079515e-15	2.02227153077288e-13	162.749	94.786	335.024	70.916	153.457	91.242	169.183	131.399	318.646	78.092	151.131	52.319	179.644	79.22	326.869	71.477	219.101	35.265
Gbar_A09G016160	GbDnaJ60	2.00632714852269	3.43178728791936e-29	2.76201049065886e-28	15.832	20.924	4.573	6.669	6.1	5.606	19.183	27.794	5.678	6.253	5.253	8.368	15.4	23.6	5.176	7.236	5.151	6.411
Gbar_A08G005860	GbDnaJ61	-1.7554	1.05704503661869e-59	2.66343766182932e-58	7.538	10.187	30.353	32.213	35.802	40.914	6.904	12.422	24.352	34.251	35.245	38.576	8.07	9.72	27.319	33.829	30.927	43.203
Gbar_A08G013140	GbDnaJ62	2.86582472029116	7.55425538819309e-06	1.36465599562057e-05	2.04	2.526	0.271	0.309	0	0.836	3.292	3.135	0.463	0.94	0.064	0.144	4.848	2.095	0.363	0.513	0.275	0.204
Gbar_A08G022220	GbDnaJ63	6.26804581408152	2.67657342355017e-175	2.40766701359749e-171	0.601	56.816	1.22	60.668	0.733	69.153	0.479	67.669	0.623	71.747	0.97	69.976	0.562	54.803	1.29	62.723	0.827	58.896
Gbar_A08G023970	GbDnaJ64	1.98760845570578	2.77997985977258e-17	1.09687164991334e-16	6.944	24.992	11.394	15.428	4.432	6.914	5.33	22.653	15.37	12.69	7.147	6.333	8.376	22.064	17.82	11.567	8.787	6.496
Gbar_A08G023970	GbDnaJ65	1.98760845570578	2.77997985977258e-17	1.09687164991334e-16	6.944	24.992	11.394	15.428	4.432	6.914	5.33	22.653	15.37	12.69	7.147	6.333	8.376	22.064	17.82	11.567	8.787	6.496
Gbar_D05G001160	GbDnaJ66	-1.21456	1.24597699426702e-10	6.08908641204087e-10	5.503	2.633	3.624	3.042	4.207	4.332	6.822	2.405	3.511	3.446	4.283	3.716	5.109	2.591	4.53	4.238	3.813	3.758
Gbar_D05G016250	GbDnaJ67	2.0113912191388	1.51286005057259e-17	6.05952375877579e-17	34.42	63.56	87.135	25.472	37.305	21.947	30.434	79.936	61.284	24.595	35.308	18.309	31.893	46.516	76.904	26.457	50.447	12.231
Gbar_D05G029160	GbDnaJ68	1.98169808111369	3.61790962335867e-30	2.74095758270514e-29	101.631	143.981	84.46	41.775	80.854	49.891	118.644	204.23	74.5	50.743	88.178	46.559	116.917	121.014	76.951	48.495	83.118	36.286
Gbar_D05G033450	GbDnaJ69	0.731964454844502	7.03216647560647e-14	2.45657015547853e-13	20.109	16.255	12.453	10.889	16.286	10.673	21.302	17.509	11.977	10.921	16.693	12.555	19.962	16.675	11.055	12.187	15.443	12.618
Gbar_D03G003760	GbDnaJ70	-1.85487	1.60240064447249e-43	2.16753803467341e-42	9.393	12.803	42.687	38.752	44.696	54.344	7.432	11.637	50.382	38.432	47.936	52.528	9.832	12.463	46.547	43.132	48.158	42.917
Gbar_D03G005380	GbDnaJ71	1.13912492752219	1.11846448597872e-06	3.67165995930543e-06	4.971	10.917	10.314	18.551	11.409	21.392	5.357	11.052	18.897	17.199	14.285	14.761	4.138	10.469	12.55	15.895	11.965	15.462
Gbar_D03G005380	GbDnaJ72	1.13912492752219	1.11846448597872e-06	3.67165995930543e-06	4.971	10.917	10.314	18.551	11.409	21.392	5.357	11.052	18.897	17.199	14.285	14.761	4.138	10.469	12.55	15.895	11.965	15.462
Gbar_D03G006970	GbDnaJ73	-3.44511	0.00020755617788296	0.00050583500554048	2.49	0.354	0.196	0.149	0.123	0.421	2.381	0.118	0.335	0.495	0.509	0.156	0.595	0.054	0	0.35	0.531	0.059
Gbar_D03G009490	GbDnaJ74	1.09578934128228	1.0894699052039e-10	2.86260988869406e-10	7.047	7.36	4.449	5.343	4.377	4.644	8.848	8.241	4.805	6.27	3.221	3.842	7.358	9.166	4.653	5.894	4.239	4.606
Gbar_D03G017140	GbDnaJ75	-1.54843	5.3060791506125e-19	2.30338376833313e-18	2.345	3.636	4.591	9.267	5.767	11.615	1.661	3.537	3.882	10.415	5.134	11.448	2.005	3.017	3.983	9.622	3.484	10.325
Gbar_D03G017140	GbDnaJ76	-1.54843	5.3060791506125e-19	2.30338376833313e-18	2.345	3.636	4.591	9.267	5.767	11.615	1.661	3.537	3.882	10.415	5.134	11.448	2.005	3.017	3.983	9.622	3.484	10.325
Gbar_D12G001600	GbDnaJ77	2.21346009748225	0.00032802874021911	0.00077538506403477	0.069	0.529	0.733	0.929	0.507	0.827	0.198	0.441	0.788	0.802	0.623	0.623	0.099	0.729	0.918	0.785	0.298	0.353
Gbar_D12G003030	GbDnaJ78	1.06717812316471	2.00667792363503e-11	5.5294032212401e-11	84.607	43.357	32.945	28.179	17.552	30.206	109.26	51.483	42.538	32.547	18.8	23.2	91.514	46.024	36.832	32.515	19.127	22.072
Gbar_D12G009320	GbDnaJ79	0.377617996362432	0.00106566062830105	0.00384927288386189	9.129	12.957	11.425	14.966	14.507	13.801	9.323	12.78	10.38	14.845	15.841	17.358	10.397	11.866	12.939	15.884	12.92	17.49
Gbar_D04G014220	GbDnaJ80	1.01953840168648	5.07866817447058e-21	2.46831047917628e-20	9.473	18.597	9.465	11.083	9.091	11.01	9.627	16.857	10.192	11.272	10.98	8.894	10.941	18.28	9.977	10.31	9.753	9.926
Gbar_D04G015100	GbDnaJ81	-2.67815	2.85305336855792e-16	1.06600897478579e-15	1.461	0.768	3.149	5.84	7.312	5.355	2.125	0.664	2.493	5.719	8.9	6.628	1.771	1.487	3.241	5.14	4.278	9.396
Gbar_D04G015100	GbDnaJ82	-2.67815	2.85305336855792e-16	1.06600897478579e-15	1.461	0.768	3.149	5.84	7.312	5.355	2.125	0.664	2.493	5.719	8.9	6.628	1.771	1.487	3.241	5.14	4.278	9.396
Gbar_D04G018060	GbDnaJ83	-4.2362	0.00022622904506963	0.00054814967544324	0.237	0.101	0.075	0.256	0	0.692	0.969	0	0.027	0.424	0.026	0.208	1.892	0.062	0.05	0.075	0	0.067
Gbar_A10G001710	GbDnaJ84	1.08348387289034	0.00097174990329628	0.00541084140933738	8.026	7.456	5.068	7.461	6.25	8.105	11.797	6.786	3.534	8.465	2.956	7.292	11.185	6.643	5.158	8.919	1.58	7.597
Gbar_A06G003250	GbDnaJ85	1.31454462981418	1.82406588055322e-10	2.41058970874678e-09	1.958	4.514	2.532	5.827	3.008	5.331	2.477	4.096	1.967	6.422	2.94	5.754	2.234	2.516	2.579	5.566	2.22	7.562
Gbar_A06G003250	GbDnaJ86	1.31454462981418	1.82406588055322e-10	2.41058970874678e-09	1.958	4.514	2.532	5.827	3.008	5.331	2.477	4.096	1.967	6.422	2.94	5.754	2.234	2.516	2.579	5.566	2.22	7.562
Gbar_A06G003250	GbDnaJ87	1.31454462981418	1.82406588055322e-10	2.41058970874678e-09	1.958	4.514	2.532	5.827	3.008	5.331	2.477	4.096	1.967	6.422	2.94	5.754	2.234	2.516	2.579	5.566	2.22	7.562
Gbar_A06G012350	GbDnaJ88	-1.98786	4.17080644980938e-37	4.86612117832062e-36	4.91	6.66	32.14	29.386	26.982	25.699	4.18	5.653	42.758	24.377	28.576	26.588	5.656	5.71	34.568	26.169	34.448	25.733
Gbar_A06G012350	GbDnaJ89	-1.98786	4.17080644980938e-37	4.86612117832062e-36	4.91	6.66	32.14	29.386	26.982	25.699	4.18	5.653	42.758	24.377	28.576	26.588	5.656	5.71	34.568	26.169	34.448	25.733
Gbar_A06G018580	GbDnaJ90	-1.18627	6.00084132492236e-11	8.45632919030573e-10	129.728	97.869	148.409	65.956	98.999	70.857	144.048	120.241	151.43	69.278	99.794	58.159	131.26	85.692	186.942	82.502	146.878	59.029
Gbar_A06G019490	GbDnaJ91	1.37027597734484	1.34473316131464e-34	1.2506968496032e-33	11.244	12.101	6.646	5.455	5.547	4.991	12.905	11.837	7.076	6.45	5.184	5.294	12.481	12.735	7.186	5.971	4.803	5.713
Gbar_D13G000860	GbDnaJ92	1.50724401542715	8.49173342869765e-68	2.83260714841576e-66	22.629	25.972	12.208	12.428	11.129	10.716	26.328	26.776	11.791	12.295	9.559	9.89	25.15	27.429	11.656	12.503	11.036	11.185
Gbar_D13G000860	GbDnaJ93	1.50724401542715	8.49173342869765e-68	2.83260714841576e-66	22.629	25.972	12.208	12.428	11.129	10.716	26.328	26.776	11.791	12.295	9.559	9.89	25.15	27.429	11.656	12.503	11.036	11.185
Gbar_D13G003020	GbDnaJ94	1.96560028278881	0.0313369735937066	0.0396047099590103	1.718	1.166	1.742	1.142	0.425	2.179	0.341	0.948	4.687	1.119	0.681	0.359	3.683	7.022	2.5	0.824	0.611	0.135
Gbar_D13G003020	GbDnaJ95	1.96560028278881	0.0313369735937066	0.0396047099590103	1.718	1.166	1.742	1.142	0.425	2.179	0.341	0.948	4.687	1.119	0.681	0.359	3.683	7.022	2.5	0.824	0.611	0.135
Gbar_D13G003020	GbDnaJ96	1.96560028278881	0.0313369735937066	0.0396047099590103	1.718	1.166	1.742	1.142	0.425	2.179	0.341	0.948	4.687	1.119	0.681	0.359	3.683	7.022	2.5	0.824	0.611	0.135
Gbar_D13G022000	GbDnaJ97	1.86598388264105	1.77530509853444e-45	6.42203530684321e-44	19.072	68.329	13.671	32.277	8.483	36.746	20.208	74.364	11.455	33.078	7.57	25.724	20.904	78.788	13.252	34.809	8.593	29.384
Gbar_A03G001380	GbDnaJ98	-1.2535	2.44352317286078e-07	4.99571319692571e-07	2.816	5.576	5.001	11.74	6.012	13.576	2.471	5.183	3.694	11.128	7.121	12.916	3.089	3.694	6.243	10.829	3.298	12.023
Gbar_A03G007570	GbDnaJ99	0.969976288210368	6.02200196456925e-07	1.19308233621515e-06	5.951	9.106	4.552	5.145	3.574	5.075	5.553	8.253	5.612	5.051	4.525	4.269	4.959	7.867	5.198	6.379	6.317	5.144
Gbar_A03G015990	GbDnaJ100	-0.966246	3.73156095197007e-23	1.86308795281895e-21	15.085	12.552	24.719	13.153	17.966	11.39	16.891	14.111	23.368	12.624	18.454	12.201	16.44	15.302	24.075	11.887	19.948	12.749
Gbar_A03G016260	GbDnaJ101	2.96572004175372	6.07249238361719e-41	7.45043325593515e-40	114.277	130.993	34.674	22.904	14.834	20.351	110.897	136.315	27.938	30.796	16.392	16.191	88.485	118.508	24.368	20.056	25.625	18.983
Gbar_D08G006110	GbDnaJ102	-1.94026	1.62356338118772e-46	2.48516627366601e-45	3.479	5.363	11.073	19.077	15.893	22.696	3.512	6.115	8.525	18.64	18.924	23.037	3.258	4.432	9.24	17.772	14.282	22.694
Gbar_D08G013810	GbDnaJ103	2.26913780749583	3.85089598854691e-09	4.15348837517693e-08	1.004	2.295	0.517	2.031	0.61	1.527	1.711	2.487	0.568	2.801	0.366	1.2	2.532	2.143	0.231	1.96	0.394	1.477
Gbar_D08G013810	GbDnaJ104	2.26913780749583	3.85089598854691e-09	4.15348837517693e-08	1.004	2.295	0.517	2.031	0.61	1.527	1.711	2.487	0.568	2.801	0.366	1.2	2.532	2.143	0.231	1.96	0.394	1.477
Gbar_D08G022940	GbDnaJ105	6.64834287959889	1.34315262668882e-96	1.81231583919123e-93	7.318	427.76	5.18	256.333	2.903	244.522	3.412	543.188	2.017	280.069	3.099	284.663	4.758	438.529	3.26	305.785	1.317	223.46
Gbar_D08G024590	GbDnaJ106	1.88129317551318	2.17976030743582e-17	8.65406762810574e-17	6.569	22.396	14.917	10.462	8.778	5.934	5.812	18.705	13.062	7.463	10.578	6.635	9.033	18.154	11.965	7.522	9.063	5.419
Gbar_A07G011900	GbDnaJ107	2.22679201310342	6.5692511698712e-08	2.46870647639805e-07	0.537	2.133	3.082	2.375	3.06	7.938	0.422	1.553	3.168	4.171	3.292	4.017	0.284	2.324	2.526	2.144	4.071	3.937
Gbar_D10G001630	GbDnaJ108	-1.00351	2.43168471725783e-05	6.76230871598515e-05	9.932	8.564	8.092	10.01	8.179	10.411	20.943	7.081	6.35	12.491	6.897	10.937	15.079	7.524	8.89	11.983	6.318	12.538
Gbar_D07G012290	GbDnaJ109	1.23472614429809	0.00029345549998266	0.00069895764541326	1.763	2.698	4.828	3.735	3.63	11.148	1.294	3.987	5.547	5.503	4.033	4.986	1.617	4.411	4.779	3.451	4.91	5.279
