# Supplementary material for: Genome-wide identification and expression profiling of DnaJ gene family in Gossypium barbadense reveals candidate thermotolerance genes
Source: Front Plant Sci. 2026 Jan 20;16:1728216. doi: 10.3389/fpls.2025.1728216 (PMC12865410; doi:10.3389/fpls.2025.1728216)
Supplement: Supplementary Data Sheet 1 — Protein sequences of the GbdnaJ gene family. [file Supplementaryfile1.zip › Supplementary Material/Table 3.XLSX]

## Sheet: Sheet1
Time	Air Temperature (°C)	Relative Humidity (%)	Atmospheric Pressure (hPa)	Precipitation (mm h⁻¹)	Global Horizontal Irradiance (W m⁻²)	Direct Normal Irradiance (W m⁻²)	Diffuse Horizontal Irradiance (W m⁻²)
00:00:00	23.972100830078148	50.806262691853156	886.657	0	0	0	0
01:00:00	23.869348144531273	50.54430944638746	887.065	0	0	0	0
02:00:00	24.441979980468773	50.151064682771406	886.893	0	0	0	0
03:00:00	23.735223388671898	49.42819544214106	887.008	0	0	0	0
04:00:00	23.864648437500023	48.97321147148166	886.657	0	0	0	0
05:00:00	21.242303466796898	59.17908908016207	887.277	0	0	0	0
06:00:00	21.490197753906273	59.08200132769175	887.579	0	0	0	0
07:00:00	21.888665771484398	57.06038292500594	887.976	0	4.733333333333333	0.9951418612567764	4.668649112351643
08:00:00	22.316979980468773	55.1174565028321	888.157	0	95.16083333333333	95.53340887488145	78.05053624424232
09:00:00	22.992150878906273	46.73360923162647	888.099	0	260.02380208333335	303.6496322021018	148.82490817767234
10:00:00	24.920129394531273	47.66934802246083	888.386	0	439.02725694444445	457.7242240998839	190.76458732674777
11:00:00	29.672387695312523	44.653662805588596	888.239	0	614.4769444444445	590.0447942124962	204.02564965031726
12:00:00	34.60955200195315	33.24362681087077	887.919	0	766.0355555555556	700.4214944882904	194.84724570245143
13:00:00	35.9492126464844	31.651989462733525	887.345	0	848.6238194444444	721.231617190234	203.97908778420617
14:00:00	36.11708984375002	30.751363094769737	886.755	0	908.3065972222222	789.6280517422225	177.70626056283314
15:00:00	37.9706970214844	27.834739016066422	886.303	0	960.4353610152915	818.1840983267949	252.57116142777272
16:00:00	39.15895996093752	27.85015449568977	885.59	0	956.9525109419440	805.80259222755	256.76581725286343
17:00:00	39.98467407226565	28.369112038195556	885.327	0	950.915356105915	801.1138111060393	248.94668908454366
18:00:00	37.78542480468752	32.910452143835336	885.467	0	742.2812571146917	663.5647192481314	151.63410173060134
19:00:00	35.5679870605469	41.159135812329815	885.188	0	461.6203472222222	556.482495575884	129.079187326705
20:00:00	33.13405761718752	42.5137136109307	885.082	0	267.69993055555557	319.2849561508909	93.43603554447003
21:00:00	30.417596435546898	45.89172109987217	885.237	0	34.985347222222224	101.93933538469481	28.35929042221706
22:00:00	27.166925048828148	47.79342387372636	885.647	0	0	0	0
23:00:00	25.732354736328148	48.66226097027471	885.934	0	0	0	0
